# Supplementary material for: Finely-Tuned Bis(imino)pyridylcobalt Complexes Enhance Ethylene Polymerization: The Role of Bulky and Halogen Substituents
Source: Molecules. 2025 Feb 13;30(4):859. doi: 10.3390/molecules30040859 (PMC11857908; doi:10.3390/molecules30040859)
Supplement: Supplementary file 1 [file molecules-30-00859-s001.zip]

Archive with 1 entries (1 files):
- molecules-3469650-supplementary.pdf
